# Supplementary material for: Benign peripheral nerve sheath tumor of digit versus major-nerve: Comparison of MRI findings
Source: PLoS One. 2020 Mar 26;15(3):e0230816. doi: 10.1371/journal.pone.0230816 (PMC7098591; doi:10.1371/journal.pone.0230816)
Supplement: S1 File — (XLSX) [file pone.0230816.s001.xlsx]

## Sheet: digit schwannomaT1수정2
age	group	long diameter	short diameter	split	fascicular	target	T2 hyper	nerve	T1	T2	heteroT2	enhance	shape
49	1	15	14	0	0	0	0	0	2	2	2	2	2
34	1	13	19	0	1	0	0	0	1	2	1	1	1
15	1	13	20	0	0	0	0	0	2	1	2	1	2
31	1	13	16	0	1	0	0	0	1	2	1	1	1
74	1	11	21	0	1	0	0	0	1	2	1	1	1
57	1	4.4	5	0	0	0	0	0	2	2	1	1	2
54	1	10	17	0	0	0	0	0	1	2	1	1	2
31	1	5	7	0	1	0	0	0	1	2	1	2	1
19	1	9	18	0	0	0	0	0	1	2	2	1	2
50	1	13	11	0	0	0	0	0	2	2	2	1	2
50	1	14	16	0	0	0	0	0	2	2	1	1	1
41	1	15	29	0	0	0	0	0	2	2	1	1	1
71	1	15	24	0	1	0	0	0	2	2	1	1	1
56	1	6	17	0	0	0	0	0	1	2	2	2	2
54	1	7	14	0	0	0	0	0	1	2	2	1	1
46	1	8	12	0	0	0	0	0	1	2	2	2	2
65	2	25	20	1	1	0	1	0	2	2	1	1	1
49	2	20	16	1	1	0	0	1	2	2	1	1	1
64	2	25	15	1	1	0	1	1	2	2	1	1	1
55	2	8	7	1	1	0	1	1	2	2	1	1	1
49	2	13	10	1	1	0	1	1	2	2	1	1	1
66	2	15	12	1	0	0	0	1	2	2	1	1	1
51	2	19	17	1	1	0	1	1	2	2	1	1	1
46	2	12	12	1	1	0	0	1	2	2	1	1	1
61	2	28	21	1	1	0	1	1	2	2	1	1	1
48	2	18	21	1	1	0	0	1	2	2	1	1	1
46	2	30	14	1	1	0	1	1	2	2	1	1	1
46	2	23	17	1	1	1	0	1	2	2	1	1	1
39	2	27	23	1	1	0	0	1	2	2	1	1	1
65	2	16	14	1	1	0	1	1	2	2	1	1	1
48	2	25	22	1	1	0	0	1	2	2	1	1	1
57	2	36	27	1	1	1	0	1	2	2	1	1	1
64	2	19	15	1	1	0	1	1	2	2	1	1	1
30	2	26	18	1	1	0	1	1	2	2	1	1	1
60	2	26	26	1	1	0	1	1	2	2	1	1	1
78	2	35	17	1	1	0	1	1	2	2	1	1	1
